# Supplementary material for: Long-Term Study of Physical, Haematological, and Biochemical Parameters in Cattle with Different Embryo Origins
Source: Animals (Basel). 2025 Jun 14;15(12):1763. doi: 10.3390/ani15121763 (PMC12189840; doi:10.3390/ani15121763)
Supplement: Supplementary file 1 [file animals-15-01763-s001.zip]

Archive with 1 entries (1 files):
- animals-3665869-supplementary.pdf
